# Supplementary material for: Molecular identification of the key starch branching enzyme-encoding gene SBE2.3 and its interacting transcription factors in banana fruits
Source: Hortic Res. 2020 Jul 1;7:101. doi: 10.1038/s41438-020-0325-1 (PMC7326998; doi:10.1038/s41438-020-0325-1)
Supplement: Supplementary file 6 — Table S1 [file 41438_2020_325_MOESM6_ESM.xls]

## Sheet: Table S1
Table S1 Bioinformatics website of SBE genes analysis
Name	Website
Banana A-genome database	http://banana-genome.cirad.fr
Banana B-genome database	https://db.cngb.org/search/project/ CNP0000292/
Arabidopsis Information Resource (TAIR)	http://www.arabidopsis.org
Wheat genome sequence	www.wheatgenome.org
Maize Genetics and Genomics database	http://maizegdb.org
Rice Genome Annotation Project (RGAP)	http://rice.plantbiology.msu.edu
Sol Genomics Network (SGN)	http://www.sgn.cornell.edu/index.pl
Potato Genome Sequence Consortium (PGSC)	https://solgenomics.net
grapevine genome sequence	http://www.genoscope.cns.fr/vitis
Circos software	http://circos.ca/images/
MEGA 5.0 software	https://www.megasoftware.net/home
ExPASy	http://expasy.org/
NCBI database	https://www.ncbi.nlm.nih.gov/
MEME software	http://meme-suite.org
PeptideMass software	http://web.expasy.org/peptide_mass
Gene Structure Display Server (GSDS)	http://gsds.cbi.pku.edu.cn
Berkeley Drosophila Genome Project database	http://www.fruitfly.org/seq_tools /promoter.html
PlantCARE software	http://bioinformatics.psb.ugent.be/ webtools/plantcare/html
FASTX-toolkit	http://hannonlab.cshl.edu/fastx_toolkit
FastQC	http://www.bioinformatics.babraham.ac.uk/projects/fastqc/
Cufflinks	http://cole-trapnell-lab.github.io/cufflinks/cuffdiff/
