# Supplementary material for: Molecular identification of the key starch branching enzyme-encoding gene SBE2.3 and its interacting transcription factors in banana fruits
Source: Hortic Res. 2020 Jul 1;7:101. doi: 10.1038/s41438-020-0325-1 (PMC7326998; doi:10.1038/s41438-020-0325-1)
Supplement: Supplementary file 7 — Table S2 [file 41438_2020_325_MOESM7_ESM.xls]

## Sheet: Table S2
Table S2 Accession numbers of SBE amino acid sequences from nine species
Gene name	Gene ID
MaSBE1	Ma04_t04720.1
MaSBE2.1	Ma05_t18650.1
MaSBE2.2	Ma05_t18630.1
MaSBE2.3	Ma06_t09160.1
MaSBE2.4	Ma06_t25390.1
MaSBE2.5	Ma06_t09170.1
MaSBE3	Ma06_t15040.1
MbSBE1	Mb_04_t04640.1
MbSBE2.1	Mb_05_t18350.1
MbSBE2.2	Mb_05_t18330.1
MbSBE2.3	Mb_06_t08560.1
MbSBE2.4	Mb_06_t24770.1
MbSBE3	Mb_06_t14060.1
AtSBE1	XP_011628895
AtSBE2	XP_006851560
OsSBE1	XP_015643111
OsSBE2	XP_015627503
OsSBE3	XP_015644348
ZmSBE1	NP_001105370
ZmSBE2	XP_008669466
ZmSBE3	NP_001108121
TaSBE1.1	AAG27621.1
TaSBE1.2	AAB61925.1
TaSBE1.3	AAD30186.1
TaSBE1.4	AAG27622.1
TaSBE2.1	CCD41775.1
TaSBE2.2	AAK26822.1
TaSBE2.3	AAW80631.1
StSBE1	NP_001275183
StSBE2	NP_001275467
StSBE3	XP_015163667
VvSBE1	XP_002284841
VvSBE2	XP_010654050
VvSBE3	XP_003634715
SISBE1	XP_019069273
SISBE2	XP_004246561
SISBE3	XP_004244099
