# Supplementary material for: Molecular identification of the key starch branching enzyme-encoding gene SBE2.3 and its interacting transcription factors in banana fruits
Source: Hortic Res. 2020 Jul 1;7:101. doi: 10.1038/s41438-020-0325-1 (PMC7326998; doi:10.1038/s41438-020-0325-1)
Supplement: Supplementary file 8 — Table S3 [file 41438_2020_325_MOESM8_ESM.xls]

## Sheet: Table S3
Table S3 Characteristics of SBE proteins in M. acuminata and M. balbisiana
Protein name	Gene ID	Amino acid residues	Molecular mass (kDa)	pIs
MaSBE1	Ma04_t04720.1	850	96.919	5.33
MaSBE2.1	Ma05_t18650.1	390	45.434	5.18
MaSBE2.2	Ma05_t18630.1	225	24.796	7.74
MaSBE2.3	Ma06_t09160.1	833	94.678	5.57
MaSBE2.4	Ma06_t25390.1	840	95.603	5.31
MaSBE2.5	Ma06_t09170.1	504	58.374	5.41
MaSBE3	Ma06_t15040.2	908	104.969	5.98
MbSBE1	Mb_04_t04640.1	855	97.439	5.45
MbSBE2.1	Mb_05_t18350.1	476	54.917	4.87
MbSBE2.2	Mb_05_t18330.1	162	17.314	5.34
MbSBE2.3	Mb_06_t08560.1	902	102.424	5.78
MbSBE2.4	Mb_06_t24770.1	792	90.102	5.3
MbSBE3	Mb_06_t14060.1	924	106.701	5.79
