# Supplementary material for: Molecular identification of the key starch branching enzyme-encoding gene SBE2.3 and its interacting transcription factors in banana fruits
Source: Hortic Res. 2020 Jul 1;7:101. doi: 10.1038/s41438-020-0325-1 (PMC7326998; doi:10.1038/s41438-020-0325-1)
Supplement: Supplementary file 9 — Table S4 [file 41438_2020_325_MOESM9_ESM.xls]

## Sheet: Table S4
Table S4 The polypeptides masses from banana MaSBEs and MbSBEs
Mass	Position	Maximum number of missed cleavages (MC)	Peptide sequence	Biochemical activity prediction	Accession
MaSBE1 (62 polypeptides)
8798.06	418-496	0	FDGVTSMLYHHHGINMVFTG NYTEYFSEATDVDAVVYMML ANHLVHNLLPDATVIAEDVS GMPALCRPDYEGGVGFDYR	1,4-alpha-glucan-branching enzyme	PLN02447
4016.82	342-378	0	VLMDVVHSHASNNVTDGLNG FDVGQGTQDSYFHNGER	1,4-alpha-glucan-branching enzyme	PLN02447
3900.84	288-321	0	ANNYNTVQLMAILEHSYYGS FGYHVTNFFAVSSR	1,4-alpha-glucan-branching enzyme	PLN02447
3839.76	63-97	0	DFAISSVLGENQAMTTTEED VQHCGIFDLDPSLEK	1,4-alpha-glucan-branching enzyme	PLN02447
3726.73	584-615	0	MIHFLTMALGGEGYLNFMGN EFGHPEWIDFPR	1,4-alpha-glucan-branching enzyme	PLN02447
3320.55	768-797	0	VDETLQQPDEDTTGTETTVT QVLQDSQVDK	1,4-alpha-glucan-branching enzyme	PLN02447
3312.57	725-754	0	VGHDIDHFTSPEGIPGVSET NFNNRPNSFK	1,4-alpha-glucan-branching enzyme	PLN02447
2641.21	146-169	0	EWAPAAQEAQLIGDFNGWDG SNHK	1,4-alpha-glucan-branching enzyme	PLN02447
2234.06	681-699	0	GDLVFVFNFHPENTYSGYK	1,4-alpha-glucan-branching enzyme	PLN02447
2228.14	816-836	0	QVLQDSPDLASDEVLVSSGI R	1,4-alpha-glucan-branching enzyme	PLN02447
2115.95	258-276	0	IYEAHVGMSSSEPCVSTYR	1,4-alpha-glucan-branching enzyme	PLN02447
1980.94	560-577	0	VMYSGMSDLEPASPVIER	1,4-alpha-glucan-branching enzyme	PLN02447
1966.91	798-815	0	TAESPSEETISTEETTVR	1,4-alpha-glucan-branching enzyme	PLN02447
1940.89	226-242	0	FAAPYDGVHWDPPPSER	1,4-alpha-glucan-branching enzyme	PLN02447
1705.79	535-550	0	CVAYAESHDQAIVGDK	1,4-alpha-glucan-branching enzyme	PLN02447
1633.77	119-132	0	FEGSLEEFSQGYLK	1,4-alpha-glucan-branching enzyme	PLN02447
1631.73	406-417	0	WWLDEFNFDGFR	1,4-alpha-glucan-branching enzyme	PLN02447
1607.74	710-724	0	VTLDSDAFEFGGHGR	1,4-alpha-glucan-branching enzyme	PLN02447
1545.81	182-196	0	IPDAGGKPSIPHNSR	1,4-alpha-glucan-branching enzyme	PLN02447
1437.76	2020-01-13	0	MLLCSSSPIFLAR	1,4-alpha-glucan-branching enzyme	PLN02447
1424.73	388-398	0	LFNYANWEVLR	1,4-alpha-glucan-branching enzyme	PLN02447
1396.7	628-638	0	QWNLVDTDHLR	1,4-alpha-glucan-branching enzyme	PLN02447
1258.71	30-41	0	LQSALVANSSIR	1,4-alpha-glucan-branching enzyme	PLN02447
1239.7	247-257	0	YSRPPKPAAPR	1,4-alpha-glucan-branching enzyme	PLN02447
1234.62	664-674	0	QIVSSISEEDK	1,4-alpha-glucan-branching enzyme	PLN02447
1182.46	840-850	0	EIDTEDSTASD	1,4-alpha-glucan-branching enzyme	PLN02447
1117.6	521-529	0	EIVWSLTNR	1,4-alpha-glucan-branching enzyme	PLN02447
1106.56	173-181	0	NEFGVWNIK	1,4-alpha-glucan-branching enzyme	PLN02447
1085.45	616-624	0	EGNSWSYDK	1,4-alpha-glucan-branching enzyme	PLN02447
1067.58	551-559	0	TISFLLMDK	1,4-alpha-glucan-branching enzyme	PLN02447
1053.52	203-211	0	HGNGIWVDR	1,4-alpha-glucan-branching enzyme	PLN02447
1047.55	277-285	0	EFADTVLPR	1,4-alpha-glucan-branching enzyme	PLN02447
1022.43	46-53	0	YPFCCPHR	1,4-alpha-glucan-branching enzyme	PLN02447
1013.41	513-520	0	MDSEWSMK	1,4-alpha-glucan-branching enzyme	PLN02447
993.5	138-145	0	EQDAIVYR	1,4-alpha-glucan-branching enzyme	PLN02447
978.504	656-663	0	FHFLASEK	1,4-alpha-glucan-branching enzyme	PLN02447
947.462	648-655	0	AMNLLDDR	1,4-alpha-glucan-branching enzyme	PLN02447
922.463	218-225	0	YATVDPTR	1,4-alpha-glucan-branching enzyme	PLN02447
890.394	641-647	0	HMNAFDR	1,4-alpha-glucan-branching enzyme	PLN02447
886.481	497-504	0	LAMAIPDR	1,4-alpha-glucan-branching enzyme	PLN02447
875.433	761-767	0	TCVVYYK	1,4-alpha-glucan-branching enzyme	PLN02447
862.514	399-405	0	FLLSNLR	1,4-alpha-glucan-branching enzyme	PLN02447
846.42	322-329	0	SGTPEDLK	1,4-alpha-glucan-branching enzyme	PLN02447
821.456	505-510	0	WIDFLK	unknow function
816.436	100-105	0	DHLIYR	hypothetical protein
788.397	700-707	0	VGCDLPGK	1,4-alpha-glucan-branching enzyme	PLN02447
762.451	675-680	0	VIVFER	uncharacterized protein
755.456	212-217	0	IPAWIR	1,4-alpha-glucan-branching enzyme	PLN02447
723.426	335-341	0	AHGLGLR	polyprotein
687.44	54-59	0	LSINLK	hypothetical protein
676.341	383-387	0	LWDSR	hypothetical protein
666.346	109-113	0	YVEQK	uncharacterized protein
656.409	755-760	0	ILSPAR	hypothetical protein
654.393	24-29	0	SHVLAK	hypothetical protein
654.332	14-19	0	ASSHPR	hypothetical protein
651.371	330-334	0	YLIDK	hypothetical protein
640.32	133-137	0	FGFNR	hypothetical protein
638.398	578-583	0	GIALHK	1,4-alpha-glucan-branching enzyme	PLN02447
589.356	114-118	0	SLIEK	hypothetical protein
570.329	243-246	0	YIFK	unknow function
540.266	531-534	0	YTEK	unknow function
504.257	379-382	0	GYHK	unknow function
MaSBE2.1 (27 polypeptides)
8621.95	36-114	0	FDGVTSMMYTHHGLAVSFTG NYSEYFGYATDVDAVAFLML VNDMIHGLYPEAVTIGEDVS GMPTFCIPVQDGGVGFEYR	1,4-alpha-glucan-branching enzyme	PLN02447
3429.47	269-296	0	GMHEFDQAMQHLEEQYGFMT SEHQYISR	1,4-alpha-glucan-branching enzyme	PLN02447
3283.53	204-232	0	LVTMGLGGEGYLNFMGNEFG HPEWIDFPR	1,4-alpha-glucan-branching enzyme	PLN02447
3165.54	309-335	0	GNLVFVFNFHWSNSYFNYQV GCLKPGK	1,4-alpha-glucan-branching enzyme	PLN02447
2268.07	353-371	0	IDHTAEYFSTEGLFDNRPR	1,4-alpha-glucan-branching enzyme	PLN02447
2159.02	233-252	0	GDQHLPNGAVIPGNNYSYDK	1,4-alpha-glucan-branching enzyme	PLN02447
1797.84	177-191	0	DMYDFMALNRPATPR	1,4-alpha-glucan-branching enzyme	PLN02447
1705.79	152-167	0	CVAYAESHDQALVGDK	1,4-alpha-glucan-branching enzyme	PLN02447
1383.71	2020-06-16	0	LFNYGSWEVLR	1,4-alpha-glucan-branching enzyme	PLN02447
1315.6	256-266	0	MFDLGDADYLR	1,4-alpha-glucan-branching enzyme	PLN02447
1283.65	136-146	0	MGEIVHNLTNR	1,4-alpha-glucan-branching enzyme	PLN02447
1124.58	168-176	0	TIAFWLMDK	1,4-alpha-glucan-branching enzyme	PLN02447
1067.53	381-390	0	TAVVYALSED	1,4-alpha-glucan-branching enzyme	PLN02447
1053.5	24-30	0	WWLEEYK	1,4-alpha-glucan-branching enzyme	PLN02447
1023.56	372-380	0	SFLVFAPSR	1,4-alpha-glucan-branching enzyme	PLN02447
924.497	115-122	0	LHMAIPDK	1,4-alpha-glucan-branching enzyme	PLN02447
890.447	338-345	0	VVLDSDDK	1,4-alpha-glucan-branching enzyme	PLN02447
837.4	123-128	0	WIEMMK	alpha-glucan family phosphorylase	PFAM00343
820.467	17-23	0	FLLSNAR	1,4-alpha-glucan-branching enzyme	PLN02447
810.426	346-352	0	LFGGFNR	1,4-alpha-glucan-branching enzyme	PLN02447
808.438	303-308	0	MIIFER	hypothetical protein
694.298	2020-01-05	0	MWDSR	hypothetical protein
692.289	131-135	0	DEDWK	hypothetical protein
641.304	31-35	0	FDGFR	hypothetical protein
638.398	195-200	0	GIALHK	1,4-alpha-glucan-branching enzyme	PLN02447
575.319	148-151	0	WLEK	hypothetical protein
563.231	298-302	0	DEGDK	hypothetical protein
MaSBE2.2 (20 polypeptides)
3078.44	93-121	0	IEDNIELEAGQTSISSALIG EESMNQGDK	1,4-alpha-glucan-branching enzyme	PLN02447
2178.08	55-75	0	LLVPGTESDDLSSSTTLNSN K	1,4-alpha-glucan-branching enzyme	PLN02447
1776.88	76-92	0	EAASCNLQVLQETSGVK	1,4-alpha-glucan-branching enzyme	PLN02447
1744.78	177-191	0	EMIDQYEGGLEAFSR	1,4-alpha-glucan-branching enzyme	PLN02447
1358.64	130-140	0	EEVEDVEEKPR	1,4-alpha-glucan-branching enzyme	PLN02447
1120.6	29-39	0	TFGANLSPVSK	1,4-alpha-glucan-branching enzyme	PLN02447
1077.58	151-159	0	IYEIDPSLK	1,4-alpha-glucan-branching enzyme	PLN02447
1055.56	141-150	0	FVPPPGTGQR	1,4-alpha-glucan-branching enzyme	PLN02447
1007.57	2020-01-09	0	MAFVLTGIR	1,4-alpha-glucan-branching enzyme	PLN02447
877.478	46-54	0	FPVASATGK	1,4-alpha-glucan-branching enzyme	PLN02447
866.539	219-225	0	YLVVLIF	hypothetical protein
854.437	201-208	0	SASGITYR	1,4-alpha-glucan-branching enzyme	PLN02447
802.421	163-168	0	VHLDYR	hypothetical protein
793.405	122-129	0	SSVSSQAK	1,4-alpha-glucan-branching enzyme	PLN02447
778.384	22-28	0	SGFPSQR	1,4-alpha-glucan-branching enzyme	PLN02447
758.383	209-215	0	EWAPGAK	1,4-alpha-glucan-branching enzyme	PLN02447
717.425	15-21	0	ALGLSTR	uncharacterized protein
715.341	169-173	0	YNQYK	uncharacterized protein
654.336	196-200	0	FGFQR	hypothetical protein
591.325	2020-10-14	0	FPTAR	uncharacterized protein
MaSBE2.3 (58 polypeptides)
7750.65	480-549	0	FDGVTSMMYIHHGLAVGFTG NYNEYFGYATDVDAVVYLML VNEMIHGLYPEAVTIGEDVS GMPTFCIPIR	1,4-alpha-glucan-branching enzyme	PLN02447
5092.39	220-264	0	WATLIGDFNNWNPNTNVMTQ NEYGVWEVFLPNHADGSPPI PHGSR	1,4-alpha-glucan-branching enzyme	PLN02447
4523.19	400-440	0	AHELGLLVLMDIVHSHASNN VLDGLNQFDGTDSHYFHPGP R	1,4-alpha-glucan-branching enzyme	PLN02447
3768.79	354-386	0	LGYNAVQIMAIQEHSYYASF GYHVTNFFAPSSR	1,4-alpha-glucan-branching enzyme	PLN02447
3522.66	67-100	0	VLVPGTESDDVPSSTLPTSN TEAASSNLQSFEDK	1,4-alpha-glucan-branching enzyme	PLN02447
3283.53	648-676	0	LVTMGLGGEGYLNFMGNEFG HPEWIDFPR	1,4-alpha-glucan-branching enzyme	PLN02447
2658.22	285-307	0	YSVQAPGEIPYNGIYYDPPE EEK	1,4-alpha-glucan-branching enzyme	PLN02447
2467.1	101-125	0	VEPDAGQTSTASELTGAEST SEGDK	1,4-alpha-glucan-branching enzyme	PLN02447
2427.12	752-770	0	GDLVFVFNFHWTNSYFDYR	1,4-alpha-glucan-branching enzyme	PLN02447
2244	796-814	0	IDHTAEYFSTDGSYDNRPR	1,4-alpha-glucan-branching enzyme	PLN02447
2171.05	45-66	0	VPFLGSSSDADPAYTTVSAT GK	1,4-alpha-glucan-branching enzyme	PLN02447
1814.82	621-635	0	DMYDFMALDRPSTPR	1,4-alpha-glucan-branching enzyme	PLN02447
1806.78	713-727	0	GMQEFDQAMQHLEDK	1,4-alpha-glucan-branching enzyme	PLN02447
1760.78	181-195	0	EMIDQYEGSLDAFSR	1,4-alpha-glucan-branching enzyme	PLN02447
1705.79	596-611	0	CVAYAESHDQALVGDK	1,4-alpha-glucan-branching enzyme	PLN02447
1560.74	323-336	0	IYESHVGMSSPEPK	1,4-alpha-glucan-branching enzyme	PLN02447
1551.74	205-219	0	SASGVTYQEWAPGAK	1,4-alpha-glucan-branching enzyme	PLN02447
1467.66	728-739	0	YGFMTSDQYISR	1,4-alpha-glucan-branching enzyme	PLN02447
1383.71	450-460	0	LFNYGSWEVLR	1,4-alpha-glucan-branching enzyme	PLN02447
1315.6	700-710	0	MFDLGDADYLR	1,4-alpha-glucan-branching enzyme	PLN02447
1220.63	580-590	0	MGEIVSTLTNR	1,4-alpha-glucan-branching enzyme	PLN02447
1220.59	686-696	0	VIPGNNNSYDK	1,4-alpha-glucan-branching enzyme	PLN02447
1211.52	441-449	0	GHHWMWDSR	1,4-alpha-glucan-branching enzyme	PLN02447
1143.59	308-316	0	YVFQHPQPK	1,4-alpha-glucan-branching enzyme	PLN02447
1124.58	612-620	0	TIAFWLMDK	1,4-alpha-glucan-branching enzyme	PLN02447
1103.63	155-163	0	IYEIDPLLK	1,4-alpha-glucan-branching enzyme	PLN02447
1100.56	136-144	0	VEDVEEKPR	1,4-alpha-glucan-branching enzyme	PLN02447
1065.58	824-833	0	TVVVYALSVD	1,4-alpha-glucan-branching enzyme	PLN02447
1053.5	468-474	0	WWLEEYK	1,4-alpha-glucan-branching enzyme	PLN02447
1039.56	815-823	0	SFLVYAPSR	1,4-alpha-glucan-branching enzyme	PLN02447
999.453	550-558	0	DGGIGFDYR	1,4-alpha-glucan-branching enzyme	PLN02447
979.539	2020-01-09	0	MAFTLAGIR	1,4-alpha-glucan-branching enzyme	PLN02447
979.459	22-30	0	SGFQAEQGR	1,4-alpha-glucan-branching enzyme	PLN02447
971.495	337-344	0	INTYASFR	1,4-alpha-glucan-branching enzyme	PLN02447
963.526	32-40	0	AADLAFLSR	1,4-alpha-glucan-branching enzyme	PLN02447
949.521	677-685	0	GVQHLPNGK	1,4-alpha-glucan-branching enzyme	PLN02447
929.509	277-284	0	DSIPAWIK	1,4-alpha-glucan-branching enzyme	PLN02447
924.497	559-566	0	LHMAIPDK	1,4-alpha-glucan-branching enzyme	PLN02447
919.416	573-579	0	LNDEDWK	hypothetical protein
906.457	387-394	0	FGTPDELK	1,4-alpha-glucan-branching enzyme	PLN02447
890.447	781-788	0	VVLDSDDK	1,4-alpha-glucan-branching enzyme	PLN02447
859.409	145-153	0	CVPSPGSGR	1,4-alpha-glucan-branching enzyme	PLN02447
848.418	269-276	0	MDTPSGIK	1,4-alpha-glucan-branching enzyme	PLN02447
820.467	461-467	0	FLLSNAR	hypothetical protein
819.443	567-572	0	WIEIMK	hypothetical protein
810.426	789-795	0	LFGGFNR	unamed protein product
801.465	771-778	0	VGCLKPGK	1,4-alpha-glucan-branching enzyme	PLN02447
794.423	746-751	0	MIVFER	1,4-alpha-glucan-branching enzyme	PLN02447
792.385	126-133	0	GTNSSQAK	1,4-alpha-glucan-branching enzyme	PLN02447
790.384	167-172	0	SHLDYR	hypothetical protein
715.341	173-177	0	YNQYK	uncharacterized protein
714.378	345-350	0	DDVLPR	hypothetical protein
694.271	740-745	0	MDEGDK	hypothetical protein
641.304	475-479	0	FDGFR	hypothetical protein
638.398	639-644	0	GIALHK	1,4-alpha-glucan-branching enzyme	PLN02447
603.346	395-399	0	SLIDR	uncharacterized protein
585.372	2020-10-14	0	LPTVR	uncharacterized protein
575.319	592-595	0	WLEK	hypothetical protein
MaSBE2.4 (57 polypeptides)
8655.88	486-564	0	FDGVTSMMYTHHGLAVGFTG SYNEYFGYATDMDAMVYLML VNDMIHGLYPEAVAIGEDVS GMPTFCIPVQDGGVGFDYR	1,4-alpha-glucan-branching enzyme	PLN02447
5649.61	43-99	0	FAGIILTGSSCDTDPTSTTV AASDGVLVPGAESDDLSSST DMISDTEAASSNLQVSR	1,4-alpha-glucan-branching enzyme	PLN02447
4503.15	406-446	0	AHELGLLVLMDIVHSHASNN VLDGLNQFDGTDSHYFHSGS R	1,4-alpha-glucan-branching enzyme	PLN02447
3754.77	360-392	0	LGYNAVQIMAIQEHSYYGSF GYHVTNFFAPSSR	1,4-alpha-glucan-branching enzyme	PLN02447
3496.48	100-131	0	ETTGLMMEESEAGQTSISSE FIGEESMDEDVK	1,4-alpha-glucan-branching enzyme	PLN02447
3407.44	719-746	0	GMQEFDQAMQHLEEEYGFMT SDHQYISR	1,4-alpha-glucan-branching enzyme	PLN02447
3297.55	654-682	0	LITMGLGGEGYLNFMGNEFG HPEWIDFPR	1,4-alpha-glucan-branching enzyme	PLN02447
3255.5	803-830	0	IDHTAEYFSTDGLYDNRPFS FSVYAPSR	1,4-alpha-glucan-branching enzyme	PLN02447
2638.27	247-270	0	EYGVWEVFLPNNADGSPPIP HGSR	1,4-alpha-glucan-branching enzyme	PLN02447
2628.21	291-313	0	FSVQAPGEIPYNGIYYDPPE EDK	1,4-alpha-glucan-branching enzyme	PLN02447
2445.08	759-777	0	GDMVFVFNFHWTNSYFDYR	1,4-alpha-glucan-branching enzyme	PLN02447
2335.09	226-245	0	WATLIGDFNNWNPNADVMTR	1,4-alpha-glucan-branching enzyme	PLN02447
1771.8	627-641	0	DMYDFMALDLPSTPR	1,4-alpha-glucan-branching enzyme	PLN02447
1705.79	602-617	0	CVAYAESHDQALVGDK	1,4-alpha-glucan-branching enzyme	PLN02447
1700.78	187-201	0	ETIDQYEGGLDAFSR	1,4-alpha-glucan-branching enzyme	PLN02447
1560.74	329-342	0	IYESHVGMSSPEPK	1,4-alpha-glucan-branching enzyme	PLN02447
1439.72	161-172	0	IYEIDPSLNGYR	1,4-alpha-glucan-branching enzyme	PLN02447
1369.69	456-466	0	LFNYGSWEVVR	1,4-alpha-glucan-branching enzyme	PLN02447
1259.59	692-702	0	VISGNNYSYDK	1,4-alpha-glucan-branching enzyme	PLN02447
1256.64	586-596	0	MGDIVHTLTNR	1,4-alpha-glucan-branching enzyme	PLN02447
1211.52	447-455	0	GHHWMWDSR	1,4-alpha-glucan-branching enzyme	PLN02447
1198.57	707-716	0	FDLGDAEYLR	1,4-alpha-glucan-branching enzyme	PLN02447
1124.58	618-626	0	TIAFWLMDK	1,4-alpha-glucan-branching enzyme	PLN02447
1117.58	314-322	0	YVFQHAQPK	1,4-alpha-glucan-branching enzyme	PLN02447
1083.62	142-150	0	IVDVQEKPR	1,4-alpha-glucan-branching enzyme	PLN02447
1067.53	831-840	0	TAVVYALSED	1,4-alpha-glucan-branching enzyme	PLN02447
1055.56	151-160	0	FVPPPGTGQR	1,4-alpha-glucan-branching enzyme	PLN02447
1053.5	474-480	0	WWLEEYK	1,4-alpha-glucan-branching enzyme	PLN02447
1038.56	30-39	0	TGASFSLLSR	1,4-alpha-glucan-branching enzyme	PLN02447
971.495	343-350	0	INTYASFR	1,4-alpha-glucan-branching enzyme	PLN02447
949.529	2020-01-09	0	MAFALAGIR	1,4-alpha-glucan-branching enzyme	PLN02447
929.509	283-290	0	DSIPAWIK	1,4-alpha-glucan-branching enzyme	PLN02447
924.497	565-572	0	LHMAIPDK	1,4-alpha-glucan-branching enzyme	PLN02447
918.489	132-140	0	DAVSSQAIK	1,4-alpha-glucan-branching enzyme	PLN02447
906.457	393-400	0	FGTPDELK	1,4-alpha-glucan-branching enzyme	PLN02447
890.447	788-795	0	VVLDSDDK	1,4-alpha-glucan-branching enzyme	PLN02447
881.447	211-218	0	SANGITYR	1,4-alpha-glucan-branching enzyme	PLN02447
848.418	275-282	0	MDTPSGIK	1,4-alpha-glucan-branching enzyme	PLN02447
820.467	467-473	0	FLLSNAR	hypothetical protein
819.443	573-578	0	WIEIMK	uncharacterized protein
810.426	796-802	0	LFGGFNR	unamed protein product
801.465	778-785	0	VGCLKPGK	1,4-alpha-glucan-branching enzyme	PLN02447
776.466	753-758	0	IIVFER	hypothetical protein
774.422	15-21	0	TARPSSR	hypothetical protein
760.374	173-178	0	GHLDYR	hypothetical protein
758.383	219-225	0	EWAPGAK	hypothetical protein
716.325	179-183	0	YDQYK	unamed protein product
714.378	351-356	0	DDVLPR	hypothetical protein
692.289	581-585	0	DEDWK	hypothetical protein
654.336	206-210	0	FGFQR	hypothetical protein
641.304	481-485	0	FDGFR	hypothetical protein
638.398	645-650	0	GIALHK	hypothetical protein
603.346	401-405	0	SLIDR	uncharacterized protein
591.325	2020-10-14	0	FPTAR	uncharacterized protein
590.314	22-27	0	SGLEGK	hypothetical protein
575.319	598-601	0	WLEK	hypothetical protein
528.314	687-691	0	LPNGK	uncharacterized protein
MaSBE2.5 (38 polypeptides)
7750.65	151-220	0	FDGVTSMMYIHHGLAVGFTG NYNEYFGYATDVDAVVYLML VNEMIHGLYPEAVTIGEDVS GMPTFCIPIR	1,4-alpha-glucan-branching enzyme	PLN02447
4523.19	71-111	0	AHELGLLVLMDIVHSHASNN VLDGLNQFDGTDSHYFHPGP R	1,4-alpha-glucan-branching enzyme	PLN02447
3768.79	25-57	0	LGYNAVQIMAIQEHSYYASF GYHVTNFFAPSSR	1,4-alpha-glucan-branching enzyme	PLN02447
3283.53	319-347	0	LVTMGLGGEGYLNFMGNEFG HPEWIDFPR	1,4-alpha-glucan-branching enzyme	PLN02447
2427.12	423-441	0	GDLVFVFNFHWTNSYFDYR	1,4-alpha-glucan-branching enzyme	PLN02447
2244	467-485	0	IDHTAEYFSTDGSYDNRPR	1,4-alpha-glucan-branching enzyme	PLN02447
1814.82	292-306	0	DMYDFMALDRPSTPR	1,4-alpha-glucan-branching enzyme	PLN02447
1806.78	384-398	0	GMQEFDQAMQHLEDK	1,4-alpha-glucan-branching enzyme	PLN02447
1705.79	267-282	0	CVAYAESHDQALVGDK	1,4-alpha-glucan-branching enzyme	PLN02447
1467.66	399-410	0	YGFMTSDQYISR	1,4-alpha-glucan-branching enzyme	PLN02447
1383.71	121-131	0	LFNYGSWEVLR	1,4-alpha-glucan-branching enzyme	PLN02447
1315.6	371-381	0	MFDLGDADYLR	1,4-alpha-glucan-branching enzyme	PLN02447
1220.63	251-261	0	MGEIVSTLTNR	1,4-alpha-glucan-branching enzyme	PLN02447
1220.59	357-367	0	VIPGNNNSYDK	1,4-alpha-glucan-branching enzyme	PLN02447
1211.52	112-120	0	GHHWMWDSR	1,4-alpha-glucan-branching enzyme	PLN02447
1124.58	283-291	0	TIAFWLMDK	1,4-alpha-glucan-branching enzyme	PLN02447
1065.58	495-504	0	TVVVYALSVD	hypothetical protein
1053.5	139-145	0	WWLEEYK	1,4-alpha-glucan-branching enzyme	PLN02447
1039.56	486-494	0	SFLVYAPSR	1,4-alpha-glucan-branching enzyme	PLN02447
999.453	221-229	0	DGGIGFDYR	1,4-alpha-glucan-branching enzyme	PLN02447
971.495	2020-08-15	0	INTYASFR	1,4-alpha-glucan-branching enzyme	PLN02447
949.521	348-356	0	GVQHLPNGK	1,4-alpha-glucan-branching enzyme	PLN02447
924.497	230-237	0	LHMAIPDK	1,4-alpha-glucan-branching enzyme	PLN02447
919.416	244-250	0	LNDEDWK	hypothetical protein
906.457	58-65	0	FGTPDELK	1,4-alpha-glucan-branching enzyme	PLN02447
890.447	452-459	0	VVLDSDDK	1,4-alpha-glucan-branching enzyme	PLN02447
820.467	132-138	0	FLLSNAR	1,4-alpha-glucan-branching enzyme	PLN02447
819.443	238-243	0	WIEIMK	uncharacterized protein
810.426	460-466	0	LFGGFNR	1,4-alpha-glucan-branching enzyme	PLN02447
801.465	442-449	0	VGCLKPGK	1,4-alpha-glucan-branching enzyme	PLN02447
794.423	417-422	0	MIVFER	1,4-alpha-glucan-branching enzyme	PLN02447
775.365	2020-01-07	0	MSSPEPK	1,4-alpha-glucan-branching enzyme	PLN02447
714.378	16-21	0	DDVLPR	hypothetical protein
694.271	411-416	0	MDEGDK	hypothetical protein
641.304	146-150	0	FDGFR	hypothetical protein
638.398	310-315	0	GIALHK	1,4-alpha-glucan-branching enzyme	PLN02447
603.346	66-70	0	SLIDR	uncharacterized protein
575.319	263-266	0	WLEK	hypothetical protein
MaSBE3 (57 polypeptides)
8350.04	595-666	0	DALLYLILANEMLHELYPDI ITIAEDATFYPGLCEPTTQG GLGFDYWINFSVSELWLWLL ENVPDQDWSMNK	alpha-amylase	PLN02960
5154.25	552-594	0	WWVAEYQVDGFQFHSLPSMM YTHNGFATFTGDIEEYCNQY VDK	alpha-amylase	PLN02960
5113.47	821-866	0	GPLLFLFNFHPTICYEAYCV GVEEAGEYQLILNTDEVSYG GLGMLK	alpha-amylase	PLN02960
4797.28	479-523	0	QLVDEAHGLGILVFLDVVHS YASADESAGLSLFDGSNDCY FHTGK	alpha-amylase; provisional	PLN03244
4062.12	1-38	0	MTSSSALVLTTTFLLPLNHR PTFLAIPSHLSSSDGHGR	1,4-alpha-glucan-branching enzyme	PLN02447
2982.37	249-274	0	LYEQMFGPNSPQTDEELGEI LDAETR	alpha-amylase; provisional	PLN03244
2718.28	729-752	0	LLTFTMSGSAYLNFMGNEFA HPNR	alpha-amylase	PLN02960
2717.3	437-460	0	NAGYNAIQLFGVVEHWDYSS VGYK	alpha-amylase	PLN02960
2712.02	192-212	0	DGEEPDEYFFQEYNYMDDYD K	alpha-amylase	PLN02960
2277.06	171-189	0	DGHLGHDDFGYWFIILEDK	alpha-amylase; provisional	PLN03244
2076.91	152-170	0	YCSLVGDFNGWSATENSAR	alpha-amylase	PLN02960
1987.88	378-393	0	EAYAVYWEPPPEDMYK	alpha-amylase	PLN02960
1798.87	806-820	0	VHHINDSNMVISYNR	alpha-amylase; provisional	PLN03244
1789.87	681-696	0	MLLYAENHNQSISGGR	alpha-amylase; provisional	PLN03244
1789.82	226-239	0	INDEYWEPGEVWPR	1,4-alpha-glucan-branching enzyme	PLN02447
1732.93	537-551	0	YGDVDVLHFLLSNLK	alpha-amylase	PLN02960
1648.82	706-719	0	ADEQIIESDNVLFR	1,4-alpha-glucan-branching enzyme	PLN02447
1603.89	667-680	0	IVSVLLTNQQSHHK	1,4-alpha-glucan-branching enzyme	PLN02447
1518.73	407-420	0	IYECHVGISGSEPK	alpha-amylase	PLN02960
1513.74	792-805	0	IDEDENILSSGPPK	1,4-alpha-glucan-branching enzyme	PLN02447
1449.68	123-135	0	ESASGYEILGMHR	alpha-amylase; provisional	PLN03244
1441.69	770-780	0	QWDLLMDEVHR	1,4-alpha-glucan-branching enzyme	PLN02447
1416.75	365-377	0	VPAWATYVLPDGK	alpha-amylase	PLN02960
1403.75	321-331	0	KPPLAYWIEMR	1,4-alpha-glucan-branching enzyme	PLN02447
1403.71	76-88	0	SEPDVDPIGFLSK	1,4-alpha-glucan-branching enzyme	PLN02447
1381.67	353-364	0	VYFNTPDGALER	alpha-amylase; provisional	PLN03244
1358.69	213-224	0	GDSNINVEELLR	1,4-alpha-glucan-branching enzyme	PLN02447
1294.59	141-151	0	VDYMEWAPGAR	alpha-amylase	PLN02960
1159.56	421-430	0	ISSFNEFTSK	1,4-alpha-glucan-branching enzyme	PLN02447
1155.57	284-292	0	FDHVNDRPR	1,4-alpha-glucan-branching enzyme	PLN02447
1127.58	461-470	0	VTNFFAVSSR	1,4-alpha-glucan-branching enzyme	PLN02447
1118.54	341-350	0	YMPAISHGSR	1,4-alpha-glucan-branching enzyme	PLN02447
1041.56	697-705	0	SFAEILFSK	1,4-alpha-glucan-branching enzyme	PLN02447
1016.54	753-761	0	VEFPVPSNK	1,4-alpha-glucan-branching enzyme	PLN02447
1014.56	884-892	0	NSLEVSLPR	1,4-alpha-glucan-branching enzyme	PLN02447
984.504	301-308	0	EFDIFSVK	1,4-alpha-glucan-branching enzyme	PLN02447
926.425	471-478	0	FGTPDDFK	1,4-alpha-glucan-branching enzyme	PLN02447
925.489	762-769	0	FSFALANR	1,4-alpha-glucan-branching enzyme	PLN02447
911.462	781-787	0	QLFNFDK	1,4-alpha-glucan-branching enzyme	PLN02447
908.436	293-300	0	FDVIDDGK	1,4-alpha-glucan-branching enzyme	PLN02447
838.457	95-101	0	GFAQFLR	1,4-alpha-glucan-branching enzyme	PLN02447
814.409	112-117	0	FELYSR	hypothetical protein
806.452	868-873	0	NLYLQR	hypothetical protein
802.394	309-316	0	GDPVSAEK	hypothetical protein
777.385	57-63	0	SASTQQR	uncharacterized protein
730.399	89-94	0	FAISHR	hypothetical protein
724.337	243-248	0	MEMVSK	hypothetical protein
695.372	894-899	0	SAQVYK	hypothetical protein
692.445	431-436	0	VLPHVK	hypothetical protein
682.331	529-533	0	YWGTR	hypothetical protein
638.264	49-54	0	CCSTPK	hypothetical protein
635.376	118-122	0	FIDLK	uncharacterized protein
612.346	720-725	0	GASLHK	hypothetical protein
585.274	879-883	0	TDGHR	uncharacterized protein
557.304	41-46	0	AGPQGK	hypothetical protein
552.227	788-791	0	DMMR	hypothetical protein
517.313	336-339	0	AWLK	unamed protein product
MbSBE1 (65 polypeptides)
8798.06	423-501	0	FDGVTSMLYHHHGINMVFTG NYTEYFSEATDVDAVVYMML ANHLVHNLLPDATVIAEDVS GMPALCRPDYEGGVGFDYR	1,4-alpha-glucan-branching enzyme	PLN02447
4000.86	347-383	0	VLMDVVHSHASNNVTDGLNG FDVGQGTQVSYFHNGER	1,4-alpha-glucan-branching enzyme	PLN02447
3900.84	293-326	0	ANNYNTVQLMAILEHSYYGS FGYHVTNFFAVSSR	1,4-alpha-glucan-branching enzyme	PLN02447
3726.73	589-620	0	MIHFLTMALGGEGYLNFMGN EFGHPEWIDFPR	1,4-alpha-glucan-branching enzyme	PLN02447
3312.57	730-759	0	VGHDIDHFTSPEGIPGVSET NFNNRPNSFK	1,4-alpha-glucan-branching enzyme	PLN02447
3304.52	773-802	0	VDETPQQPDEDTTGTETTVT QVLQDSQVDK	1,4-alpha-glucan-branching enzyme	PLN02447
2708.25	68-91	0	DFTISSVLGENQAMTTTEED VQHR	1,4-alpha-glucan-branching enzyme	PLN02447
2641.21	151-174	0	EWAPAAQEAQLIGDFNGWDG SNHK	1,4-alpha-glucan-branching enzyme	PLN02447
2248.07	686-704	0	GDLVFVFNFHPENTYTGYK	1,4-alpha-glucan-branching enzyme	PLN02447
2198.13	821-841	0	QVLQDSPDLAADEVLVSSGV R	1,4-alpha-glucan-branching enzyme	PLN02447
2115.95	263-281	0	IYEAHVGMSSSEPCVSTYR	1,4-alpha-glucan-branching enzyme	PLN02447
1980.94	565-582	0	VMYSGMSDLEPASPVIER	1,4-alpha-glucan-branching enzyme	PLN02447
1940.89	231-247	0	FAAPYDGVHWDPPPSER	1,4-alpha-glucan-branching enzyme	PLN02447
1705.79	540-555	0	CVAYAESHDQAIVGDK	1,4-alpha-glucan-branching enzyme	PLN02447
1691.93	35-50	0	LQSALVANSSIQFSVK	hypothetical protein
1631.73	411-422	0	WWLDEFNFDGFR	1,4-alpha-glucan-branching enzyme	PLN02447
1617.78	124-137	0	FEGSLEEFAQGYLK	1,4-alpha-glucan-branching enzyme	PLN02447
1577.73	715-729	0	VALDSDAFEFGGHGR	1,4-alpha-glucan-branching enzyme	PLN02447
1545.81	187-201	0	IPDAGGKPSIPHNSR	1,4-alpha-glucan-branching enzyme	PLN02447
1424.73	393-403	0	LFNYANWEVLR	1,4-alpha-glucan-branching enzyme	PLN02447
1423.74	2020-01-13	0	MLLCSSSPVFLAR	1,4-alpha-glucan-branching enzyme	PLN02447
1396.7	633-643	0	QWNLVDTDHLR	1,4-alpha-glucan-branching enzyme	PLN02447
1379.65	803-815	0	TAESPSEETISTK	1,4-alpha-glucan-branching enzyme	PLN02447
1239.7	252-262	0	YSRPPKPAAPR	1,4-alpha-glucan-branching enzyme	PLN02447
1234.62	669-679	0	QIVSSISEEDK	1,4-alpha-glucan-branching enzyme	PLN02447
1233.64	92-102	0	GIFDLDPSLEK	1,4-alpha-glucan-branching enzyme	PLN02447
1212.46	845-855	0	EIDMEDSTASD	1,4-alpha-glucan-branching enzyme	PLN02447
1117.6	526-534	0	EIVWSLTNR	1,4-alpha-glucan-branching enzyme	PLN02447
1106.56	178-186	0	NEFGVWNIK	1,4-alpha-glucan-branching enzyme	PLN02447
1067.58	556-564	0	TISFLLMDK	1,4-alpha-glucan-branching enzyme	PLN02447
1055.44	621-629	0	EGNGWSYDK	1,4-alpha-glucan-branching enzyme	PLN02447
1053.52	208-216	0	HGNGIWVDR	1,4-alpha-glucan-branching enzyme	PLN02447
1047.55	282-290	0	EFADTVLPR	1,4-alpha-glucan-branching enzyme	PLN02447
1022.43	51-58	0	YPFCCPHR	1,4-alpha-glucan-branching enzyme	PLN02447
1013.41	518-525	0	MDSEWSMK	1,4-alpha-glucan-branching enzyme	PLN02447
993.5	143-150	0	EQDAIVYR	1,4-alpha-glucan-branching enzyme	PLN02447
978.504	661-668	0	FHFLASEK	1,4-alpha-glucan-branching enzyme	PLN02447
947.462	653-660	0	AMNLLDDR	1,4-alpha-glucan-branching enzyme	PLN02447
922.463	223-230	0	YATVDPTR	1,4-alpha-glucan-branching enzyme	PLN02447
890.394	646-652	0	HMNAFDR	1,4-alpha-glucan-branching enzyme	PLN02447
886.481	502-509	0	LAMAIPDR	1,4-alpha-glucan-branching enzyme	PLN02447
875.433	766-772	0	TCVVYYK	1,4-alpha-glucan-branching enzyme	PLN02447
862.514	404-410	0	FLLSNLR	1,4-alpha-glucan-branching enzyme	PLN02447
846.42	327-334	0	SGTPEDLK	1,4-alpha-glucan-branching enzyme	PLN02447
821.456	510-515	0	WIDFLK	unknow function
816.436	105-110	0	DHLIYR	hypothetical protein
788.397	705-712	0	VGCDLPGK	1,4-alpha-glucan-branching enzyme	PLN02447
762.451	680-685	0	VIVFER	uncharacterized protein
755.456	217-222	0	IPAWIR	1,4-alpha-glucan-branching enzyme	PLN02447
724.362	23-28	0	SFLDSR	unamed protein product
723.426	340-346	0	AHGLGLR	hypothetical protein
687.44	59-64	0	LSINLK	hypothetical protein
676.341	388-392	0	LWDSR	uncharacterized protein
666.346	114-118	0	YVEQK	hypothetical protein
656.409	760-765	0	ILSPAR	uncharacterized protein
654.393	29-34	0	SHVLAK	hypothetical protein
654.332	14-19	0	ASSHPR	hypothetical protein
651.371	335-339	0	YLIDK	hypothetical protein
640.32	138-142	0	FGFNR	hypothetical protein
638.398	583-588	0	GIALHK	hypothetical protein
605.325	816-820	0	ETTVR	1,4-alpha-glucan-branching enzyme	PLN02447
589.356	119-123	0	SLIEK	hypothetical protein
570.329	248-251	0	YIFK	unknow function
540.266	536-539	0	YTEK	unknow function
504.257	384-387	0	GYHK	unknow function
MbSBE2.1 (29 polypeptides)
8591.94	122-200	0	FDGVTSMMYTHHGLAVGFTG NYSEYFGYATDVDAVAFLML VNDMIHGLYPEAVTIGEDVS GMPTFCIPVQDGGVGFEYR	1,4-alpha-glucan-branching enzyme	PLN02447
7792.68	11-82	0	LPTDEEESGDLQVLPFFSNF FLPLLPLLSSPSVSVDDNAS IDSTSSHASNNVLDGLNQFD GTDSHYFHSGPR	1,4-alpha-glucan-branching enzyme	PLN02447
3711.59	353-382	0	YQGMQEFDQAMQHLEEQYGF MTSEHQYISR	1,4-alpha-glucan-branching enzyme	PLN02447
3283.53	290-318	0	LVTMGLGGEGYLNFMGNEFG HPEWIDFPR	1,4-alpha-glucan-branching enzyme	PLN02447
2883.37	395-418	0	GNLVFVFNFHWSNSYFNYQV GCLK	1,4-alpha-glucan-branching enzyme	PLN02447
2284.06	439-457	0	IDHTAEYFSTEGLYDNRPR	1,4-alpha-glucan-branching enzyme	PLN02447
2159.02	319-338	0	GDQHLPNGAVIPGNNYSYDK	1,4-alpha-glucan-branching enzyme	PLN02447
1814.82	263-277	0	DMYDFMALDRPSTPR	1,4-alpha-glucan-branching enzyme	PLN02447
1705.79	238-253	0	CVAYAESHDQALVGDK	1,4-alpha-glucan-branching enzyme	PLN02447
1383.71	92-102	0	LFNYGSWEVLR	1,4-alpha-glucan-branching enzyme	PLN02447
1315.6	342-352	0	MFDLGDADYLR	1,4-alpha-glucan-branching enzyme	PLN02447
1283.65	222-232	0	MGEIVHNLTNR	1,4-alpha-glucan-branching enzyme	PLN02447
1211.52	83-91	0	GHHWMWDSR	1,4-alpha-glucan-branching enzyme	PLN02447
1124.58	254-262	0	TIAFWLMDK	1,4-alpha-glucan-branching enzyme	PLN02447
1067.53	467-476	0	TAVVYALSED	1,4-alpha-glucan-branching enzyme	PLN02447
1053.5	110-116	0	WWLEEYK	1,4-alpha-glucan-branching enzyme	PLN02447
1039.56	458-466	0	SFLVYAPSR	1,4-alpha-glucan-branching enzyme	PLN02447
924.497	201-208	0	LHMAIPDK	1,4-alpha-glucan-branching enzyme	PLN02447
890.447	424-431	0	VVLDSDDK	1,4-alpha-glucan-branching enzyme	PLN02447
837.4	209-214	0	WIEMMK	alpha-glucan family phosphorylase	PFAM00343
820.467	103-109	0	FLLSNAR	1,4-alpha-glucan-branching enzyme	PLN02447
810.426	432-438	0	LFGGFNR	1,4-alpha-glucan-branching enzyme	PLN02447
808.438	389-394	0	MIIFER	hypothetical protein
761.434	2020-01-06	0	MTLLQR	hypothetical protein
692.289	217-221	0	DEDWK	hypothetical protein
641.304	117-121	0	FDGFR	hypothetical protein
638.398	281-286	0	GIALHK	1,4-alpha-glucan-branching enzyme	PLN02447
575.319	234-237	0	WLEK	hypothetical protein
563.231	384-388	0	DEGDK	hypothetical protein
MbSBE2.2 (13 polypeptides)
3136.45	93-121	0	IEDNIELEAGQTSISSELIG EESMNQGDK	1,4-alpha-glucan-branching enzyme	PLN02447
2164.06	55-75	0	VLVPGTESDDLSSSTTLNSN K	1,4-alpha-glucan-branching enzyme	PLN02447
1760.9	76-92	0	EAASSNLQVLQETSGVK	1,4-alpha-glucan-branching enzyme	PLN02447
1358.64	130-140	0	EEVEDVEEKPR	1,4-alpha-glucan-branching enzyme	PLN02447
1077.58	151-159	0	IYEIDPSLK	1,4-alpha-glucan-branching enzyme	PLN02447
1055.56	141-150	0	FVPPPGTGQR	1,4-alpha-glucan-branching enzyme	PLN02447
1007.57	2020-01-09	0	MAFVLTGIR	1,4-alpha-glucan-branching enzyme	PLN02447
929.505	30-39	0	GGANLSPVSK	hypothetical protein
877.478	46-54	0	FPVASATGK	1,4-alpha-glucan-branching enzyme	PLN02447
793.405	122-129	0	SSVSSQAK	1,4-alpha-glucan-branching enzyme	PLN02447
778.384	22-28	0	SGFPSQR	1,4-alpha-glucan-branching enzyme	PLN02447
717.425	15-21	0	ALGLSTR	uncharacterized protein
591.325	2020-10-14	0	FPTAR	uncharacterized protein
MbSBE2.3 (67 polypeptides)
6947.27	532-594	0	FDGVTSMMYIHHGLAVGFTG NYNEYFGYATDVDAVVYLML VNDMIHGLYPEAVTIGEDLS SPK	1,4-alpha-glucan-branching enzyme	PLN02447
5394.48	109-162	0	VLVPGTESDDVPSSTLPTSN TEAASSNLQVEPDAGQTSTA SELTGTESTSEGDK	1,4-alpha-glucan-branching enzyme	PLN02447
4523.19	452-492	0	AHELGLLVLMDIVHSHASNN VLDGLNQFDGTDSHYFHPGP R	1,4-alpha-glucan-branching enzyme	PLN02447
3754.77	406-438	0	LGYNAVQIMAIQEHSYYGSF GYHVTNFFAPSSR	1,4-alpha-glucan-branching enzyme	PLN02447
3283.53	716-744	0	LVTMGLGGEGYLNFMGNEFG HPEWIDFPR	1,4-alpha-glucan-branching enzyme	PLN02447
2983.45	292-318	0	NEYGVWEVFLPNHADGSPPI PHGSHVK	1,4-alpha-glucan-branching enzyme	PLN02447
2658.22	337-359	0	YSVQAPGEIPYNGIYYDPPE EEK	1,4-alpha-glucan-branching enzyme	PLN02447
2427.12	821-839	0	GDLVFVFNFHWTNSYFDYR	1,4-alpha-glucan-branching enzyme	PLN02447
2364.12	272-291	0	WATLIGDFNNWNPNTNVMTR	1,4-alpha-glucan-branching enzyme	PLN02447
2244	865-883	0	IDHTAEYFSTDGSYDNRPR	1,4-alpha-glucan-branching enzyme	PLN02447
2154.04	745-764	0	GVQHLPNGMVIPGNNNSYDK	1,4-alpha-glucan-branching enzyme	PLN02447
1999.95	88-108	0	ITAGSSSDADPAYTTVSATG K	hypothetical protein
1814.82	689-703	0	DMYDFMALDRPSTPR	1,4-alpha-glucan-branching enzyme	PLN02447
1806.78	781-795	0	GMQEFDQAMQHLEDK	1,4-alpha-glucan-branching enzyme	PLN02447
1705.79	664-679	0	CVAYAESHDQALVGDK	1,4-alpha-glucan-branching enzyme	PLN02447
1631.74	234-247	0	MIDQYEGSLDAFSR	1,4-alpha-glucan-branching enzyme	PLN02447
1604.72	796-808	0	YGFMTSDHQYISR	1,4-alpha-glucan-branching enzyme	PLN02447
1560.74	375-388	0	IYESHVGMSSPEPK	1,4-alpha-glucan-branching enzyme	PLN02447
1383.71	502-512	0	LFNYGSWEVLR	1,4-alpha-glucan-branching enzyme	PLN02447
1375.65	595-605	0	TIFSQFEFNDK	hypothetical protein
1341.76	210-220	0	VTVYFLVPTFR	hypothetical protein
1320.68	606-617	0	VSGMPTFCIPIR	1,4-alpha-glucan-branching enzyme	PLN02447
1315.6	768-778	0	MFDLGDADYLR	1,4-alpha-glucan-branching enzyme	PLN02447
1220.63	648-658	0	MGEIVSTLTNR	1,4-alpha-glucan-branching enzyme	PLN02447
1211.52	493-501	0	GHHWMWDSR	1,4-alpha-glucan-branching enzyme	PLN02447
1190.69	45-54	0	VPFLGELFLR	hypothetical protein
1146.46	69-78	0	SFDFDSDDAK	hypothetical protein
1143.59	360-368	0	YVFQHPQPK	1,4-alpha-glucan-branching enzyme	PLN02447
1124.58	680-688	0	TIAFWLMDK	1,4-alpha-glucan-branching enzyme	PLN02447
1100.56	173-181	0	VEDVEEKPR	1,4-alpha-glucan-branching enzyme	PLN02447
1089.62	192-200	0	IYDIDPLLK	1,4-alpha-glucan-branching enzyme	PLN02447
1065.58	893-902	0	TVVVYALSVD	1,4-alpha-glucan-branching enzyme	PLN02447
1053.5	520-526	0	WWLEEYK	1,4-alpha-glucan-branching enzyme	PLN02447
1039.56	884-892	0	SFLVYAPSR	1,4-alpha-glucan-branching enzyme	PLN02447
999.453	618-626	0	DGGIGFDYR	1,4-alpha-glucan-branching enzyme	PLN02447
998.505	389-396	0	INTYANFR	1,4-alpha-glucan-branching enzyme	PLN02447
987.468	182-191	0	CVPSPGSGQR	1,4-alpha-glucan-branching enzyme	PLN02447
979.459	22-30	0	SGFQAEQGR	1,4-alpha-glucan-branching enzyme	PLN02447
975.624	79-87	0	IVLVSLFGK	hypothetical protein
973.51	222-229	0	STLHPQYK	hypothetical protein
963.526	32-40	0	AADLAFLSR	1,4-alpha-glucan-branching enzyme	PLN02447
954.523	55-62	0	FFGVCLLR	hypothetical protein
949.529	2020-01-09	0	MAFALAGIR	1,4-alpha-glucan-branching enzyme	PLN02447
929.509	329-336	0	DSIPAWIK	1,4-alpha-glucan-branching enzyme	PLN02447
924.497	627-634	0	LHMAIPDK	1,4-alpha-glucan-branching enzyme	PLN02447
906.457	439-446	0	FGTPDELK	1,4-alpha-glucan-branching enzyme	PLN02447
890.447	850-857	0	VVLDSDDK	1,4-alpha-glucan-branching enzyme	PLN02447
848.418	321-328	0	MDTPSGIK	1,4-alpha-glucan-branching enzyme	PLN02447
840.421	257-264	0	SASGVTYR	1,4-alpha-glucan-branching enzyme	PLN02447
820.467	513-519	0	FLLSNAR	hypothetical protein
819.443	635-640	0	WIEIMK	hypothetical protein
810.426	858-864	0	LFGGFNR	unamed protein product
801.465	840-847	0	VGCLKPGK	1,4-alpha-glucan-branching enzyme	PLN02447
794.423	815-820	0	MIVFER	1,4-alpha-glucan-branching enzyme	PLN02447
790.384	204-209	0	SHLDYR	hypothetical protein
778.369	163-170	0	GSNSSQAK	hypothetical protein
758.383	265-271	0	EWAPGAK	1,4-alpha-glucan-branching enzyme	PLN02447
714.378	397-402	0	DDVLPR	hypothetical protein
694.271	809-814	0	MDEGDK	hypothetical protein
692.289	643-647	0	DEDWK	hypothetical protein
655.32	252-256	0	FGFER	hypothetical protein
644.409	63-68	0	VITGVR	hypothetical protein
641.304	527-531	0	FDGFR	hypothetical protein
638.398	707-712	0	GIALHK	1,4-alpha-glucan-branching enzyme	PLN02447
621.303	447-451	0	SMIDR	uncharacterized protein
585.372	2020-10-14	0	LPTVR	uncharacterized protein
575.319	660-663	0	WLEK	hypothetical protein
MbSBE2.4 (50 polypeptides)
9987.45	43-140	0	FAGIILTGSSCDTDPTSTTV AASDSVLVPGAESDDLSSST DMISDTEAASSNLQVSQETT GLMTEESEAGQTSISSEFIC EESMDEDVEGAVSSQAIK	1,4-alpha-glucan-branching enzyme	PLN02447
8655.88	485-563	0	FDGVTSMMYTHHGLAVGFTG SYNEYFGYATDMDAMVYLML VNDMIHGLYPEAVAIGEDVS GMPTFCIPVQDGGVGFDYR	1,4-alpha-glucan-branching enzyme	PLN02447
4503.15	406-446	0	AHELGLLVLMDIVHSHASNN VLDGLNQFDGTDSHYFHSGS R	1,4-alpha-glucan-branching enzyme	PLN02447
3754.77	360-392	0	LGYNAVQIMAIQEHSYYGSF GYHVTNFFAPSSR	1,4-alpha-glucan-branching enzyme	PLN02447
3407.44	718-745	0	GMQEFDQAMQHLEEEYGFMT SDHQYISR	1,4-alpha-glucan-branching enzyme	PLN02447
3297.55	653-681	0	LITMGLGGEGYLNFMGNEFG HPEWIDFPR	1,4-alpha-glucan-branching enzyme	PLN02447
2642.23	291-313	0	FSVQAPGEIPYNGIYYDPPE EEK	1,4-alpha-glucan-branching enzyme	PLN02447
2638.27	247-270	0	EYGVWEVFLPNNADGSPPIP HGSR	1,4-alpha-glucan-branching enzyme	PLN02447
2445.08	758-776	0	GDMVFVFNFHWTNSYFDYR	1,4-alpha-glucan-branching enzyme	PLN02447
2335.09	226-245	0	WATLIGDFNNWNPNADVMTR	1,4-alpha-glucan-branching enzyme	PLN02447
2027.96	464-479	0	ISIIQCEMGWWLEEYK	1,4-alpha-glucan-branching enzyme	PLN02447
1771.8	626-640	0	DMYDFMALDLPSTPR	1,4-alpha-glucan-branching enzyme	PLN02447
1705.79	601-616	0	CVAYAESHDQALVGDK	1,4-alpha-glucan-branching enzyme	PLN02447
1700.78	187-201	0	ETIDQYEGGLDAFSR	1,4-alpha-glucan-branching enzyme	PLN02447
1560.74	329-342	0	IYESHVGMSSPEPK	1,4-alpha-glucan-branching enzyme	PLN02447
1439.72	161-172	0	IYEIDPSLNGYR	1,4-alpha-glucan-branching enzyme	PLN02447
1269.61	691-701	0	VIPGNNYSYDK	1,4-alpha-glucan-branching enzyme	PLN02447
1256.64	585-595	0	MGDIVHTLTNR	1,4-alpha-glucan-branching enzyme	PLN02447
1211.52	447-455	0	GHHWMWDSR	1,4-alpha-glucan-branching enzyme	PLN02447
1184.56	706-715	0	FDLGDADYLR	1,4-alpha-glucan-branching enzyme	PLN02447
1124.58	617-625	0	TIAFWLMDK	1,4-alpha-glucan-branching enzyme	PLN02447
1117.58	314-322	0	YVFQHAQPK	1,4-alpha-glucan-branching enzyme	PLN02447
1115.59	142-150	0	IMDVQEKPR	1,4-alpha-glucan-branching enzyme	PLN02447
1055.56	151-160	0	FVPPPGTGQR	1,4-alpha-glucan-branching enzyme	PLN02447
1038.56	30-39	0	TGASFSLLSR	1,4-alpha-glucan-branching enzyme	PLN02447
971.495	343-350	0	INTYASFR	1,4-alpha-glucan-branching enzyme	PLN02447
949.529	2020-01-09	0	MAFALAGIR	1,4-alpha-glucan-branching enzyme	PLN02447
931.434	456-463	0	LFNYGSCK	hypothetical protein
929.509	283-290	0	DSIPAWIK	1,4-alpha-glucan-branching enzyme	PLN02447
924.497	564-571	0	LHMAIPDK	1,4-alpha-glucan-branching enzyme	PLN02447
906.457	393-400	0	FGTPDELK	1,4-alpha-glucan-branching enzyme	PLN02447
891.468	2020-10-17	0	FPTAQTAR	hypothetical protein
881.447	211-218	0	SANGITYR	1,4-alpha-glucan-branching enzyme	PLN02447
848.418	275-282	0	MDTPSGIK	1,4-alpha-glucan-branching enzyme	PLN02447
819.443	572-577	0	WIEIMK	uncharacterized protein
776.466	752-757	0	IIVFER	hypothetical protein
760.374	173-178	0	GHLDYR	hypothetical protein
758.383	219-225	0	EWAPGAK	hypothetical protein
727.471	787-792	0	LQIQLI	hypothetical protein
716.325	179-183	0	YDQYK	unamed protein product
714.378	351-356	0	DDVLPR	hypothetical protein
692.289	580-584	0	DEDWK	hypothetical protein
654.336	206-210	0	FGFQR	hypothetical protein
641.304	480-484	0	FDGFR	hypothetical protein
638.398	644-649	0	GIALHK	hypothetical protein
603.346	401-405	0	SLIDR	uncharacterized protein
590.314	22-27	0	SGLEGK	hypothetical protein
575.319	597-600	0	WLEK	hypothetical protein
528.314	686-690	0	LPNGK	uncharacterized protein
519.296	777-781	0	VGCLK	hypothetical protein
MbSBE3 (56 polypeptides)
9233.16	481-562	0	QLVDEAHGLGILVFLDVVHS YASADESVGLSLFDGSNDCY FHTEYQVDGFQFHSLPSMMY THNGFATFTGDIEEYCNQYV DK	alpha-amylase	PLN02960
8368	563-634	0	DALMYLILANEMLHELYPDI ITIAEDATFYPGLCEPTTQG GLGFDYWINFSVSELWLWLL ENVPDQDWSMNK	alpha-amylase	PLN02960
5103.45	839-884	0	GTLLFVFNFHPTICYEAYCV GVEEAGEYQLILNTDEVSYG GLGMLK	alpha-amylase	PLN02960
4031.9	804-838	0	GTLLFVFNFHPTICYEAYCV GVEEAGEYQVISYNR	alpha-amylase; provisional	PLN03244
4016.08	1-38	0	MASSSALVLTTTFLLPLNHR PTFLAIPSHPSSSDGHGR	1,4-alpha-glucan-branching enzyme	PLN02447
2982.37	249-274	0	LYEQMFGPNSPQTDEELGEI LDAETR	alpha-amylase; provisional	PLN03244
2718.28	697-720	0	LLTFTMSGSAYLNFMGNEFA HPNR	alpha-amylase	PLN02960
2717.3	439-462	0	NAGYNAIQLFGVVEHWDYSS VGYK	alpha-amylase	PLN02960
2712.02	192-212	0	DGEEPDEYFFQEYNYMDDYD K	alpha-amylase	PLN02960
2277.06	171-189	0	DGHLGHDDFGYWFIILEDK	alpha-amylase; provisional	PLN03244
2076.91	152-170	0	YCSLVGDFNGWSATENSAR	alpha-amylase	PLN02960
1987.88	380-395	0	EAYAVYWEPPPEDMYK	alpha-amylase	PLN02960
1903.91	648-664	0	NMLLYAENHNQSISGGR	alpha-amylase; provisional	PLN03244
1837.92	757-771	0	CLFDILIYYFSPSTR	alpha-amylase; provisional	PLN03244
1789.82	226-239	0	INDEYWEPGEVWPR	1,4-alpha-glucan-branching enzyme	PLN02447
1666.77	674-687	0	ADEQMIESDNVLFR	1,4-alpha-glucan-branching enzyme	PLN02447
1616.83	365-379	0	VPAWATYVLPEADGK	1,4-alpha-glucan-branching enzyme	PLN02447
1518.73	409-422	0	IYECHVGISGSEPK	alpha-amylase	PLN02960
1513.74	775-788	0	IDEDENIISSGPPK	1,4-alpha-glucan-branching enzyme	PLN02447
1494.84	635-647	0	IVSVLLTNQQSHR	1,4-alpha-glucan-branching enzyme	PLN02447
1449.68	123-135	0	ESASGYEILGMHR	alpha-amylase; provisional	PLN03244
1441.69	738-748	0	QWDLLMDEVHR	1,4-alpha-glucan-branching enzyme	PLN02447
1403.75	321-331	0	KPPLAYWIEMR	1,4-alpha-glucan-branching enzyme	PLN02447
1402.72	76-88	0	SEPNVDPIGFLSK	1,4-alpha-glucan-branching enzyme	PLN02447
1381.67	353-364	0	VYFNTPDGALER	alpha-amylase; provisional	PLN03244
1358.69	213-224	0	GDSNINVEELLR	1,4-alpha-glucan-branching enzyme	PLN02447
1294.59	141-151	0	VDYMEWAPGAR	alpha-amylase	PLN02960
1197.63	794-803	0	TLTMVISYNR	hypothetical protein
1159.56	423-432	0	ISSFNEFTSK	1,4-alpha-glucan-branching enzyme	PLN02447
1155.57	284-292	0	FDHVNDRPR	1,4-alpha-glucan-branching enzyme	PLN02447
1127.58	463-472	0	VTNFFAVSSR	1,4-alpha-glucan-branching enzyme	PLN02447
1118.54	341-350	0	YMPAISHGSR	1,4-alpha-glucan-branching enzyme	PLN02447
1041.56	665-673	0	SFAEILFSK	1,4-alpha-glucan-branching enzyme	PLN02447
1016.54	721-729	0	VEFPVPSNK	1,4-alpha-glucan-branching enzyme	PLN02447
1014.56	902-910	0	NSLEVSLPR	1,4-alpha-glucan-branching enzyme	PLN02447
984.504	301-308	0	EFDIFSVK	1,4-alpha-glucan-branching enzyme	PLN02447
926.425	473-480	0	FGTPDDFK	1,4-alpha-glucan-branching enzyme	PLN02447
925.489	730-737	0	FSFALANR	1,4-alpha-glucan-branching enzyme	PLN02447
911.462	749-755	0	QLFNFDK	1,4-alpha-glucan-branching enzyme	PLN02447
908.436	293-300	0	FDVIDDGK	1,4-alpha-glucan-branching enzyme	PLN02447
838.457	95-101	0	GFAQFLR	1,4-alpha-glucan-branching enzyme	PLN02447
814.409	112-117	0	FELYSR	hypothetical protein
802.394	309-316	0	GDPVSAEK	hypothetical protein
777.385	57-63	0	SASTQQR	uncharacterized protein
730.399	89-94	0	FAISHR	hypothetical protein
724.337	243-248	0	MEMVSK	hypothetical protein
695.372	912-917	0	SAQVYK	hypothetical protein
692.445	433-438	0	VLPHVK	hypothetical protein
651.371	886-890	0	DLYLK	uncharacterized protein
635.376	118-122	0	FIDLK	uncharacterized protein
633.383	789-793	0	VHHIK	hypothetical protein
612.346	688-693	0	GASLHK	hypothetical protein
608.253	49-54	0	CCSAPK	uncharacterized protein
585.274	897-901	0	TDGHR	uncharacterized protein
557.304	41-46	0	AGPQGK	hypothetical protein
517.313	336-339	0	AWLK	unamed protein product
