# Supplementary material for: Molecular identification of the key starch branching enzyme-encoding gene SBE2.3 and its interacting transcription factors in banana fruits
Source: Hortic Res. 2020 Jul 1;7:101. doi: 10.1038/s41438-020-0325-1 (PMC7326998; doi:10.1038/s41438-020-0325-1)
Supplement: Supplementary file 10 — Table S5 [file 41438_2020_325_MOESM10_ESM.xls]

## Sheet: Table S5
Table S5 A list of the oligo primers used for qRT-PCR
Gene	Forward primers (5'-3')	Reverse primers (5'-3')
MaSBE1	AGGAAAGTATAGGGTCACACT	GTTGTTTCTGTGCCAGTTGTAT
MaSBE2.1	GTGGCTTATGCTGAAAGCCATG	CCATGAAGTTTAGATATCCTTC
MaSBE2.2	AGCCAAAGAAGAAGTCGAG	ACTAGCACTTCGCTGAAAG
MaSBE2.3	AGGAGATGCAGATTACCTCAG	ACTGATGGTTCATATGATAAC
MaSBE2.4	TTATGGCACTGGATTTACCGTC	GATCTAGGAGACGCAGAGTAT
MaSBE3	ATTCACAATGAGTGGAAGTGC	GATATGATGAGGATAGATGAG
MbSBE1	GGAAAGTATAGGGTCGCATTG	CTGTGCCAGTTGTATCTTCAT
MbSBE2.1	ACCATCAACTCCCAGGATCGAT	ACTGCCCCATTTGGAAGATGTTG
MbSBE2.2	TTCCAGGTACTGAAAGTGATGAT	TCATACTTTCTTCACCAATGAGT
MbSBE2.3	GATATCGTGGAATGCAAGAATTC	CAGGCTTTAAGCAACCAACTCGG
MbSBE2.4	TCAACTCCCAGGATAGATCGTG	ATTGTTCCCTGGAATCACCTTC
MbSBE3	GCTTATTGTGTCGGTGTAGAAG	CTTCTACGAGGCAATGACACTTC
