# Supplementary material for: Molecular identification of the key starch branching enzyme-encoding gene SBE2.3 and its interacting transcription factors in banana fruits
Source: Hortic Res. 2020 Jul 1;7:101. doi: 10.1038/s41438-020-0325-1 (PMC7326998; doi:10.1038/s41438-020-0325-1)
Supplement: Supplementary file 11 — Table S6 [file 41438_2020_325_MOESM11_ESM.xls]

## Sheet: Table S6
Table S6 Primer sequences used for amplification of MaSBE2.3 and MaARFs and MaMYBs
Gene	Forward primers (5'-3')	Reverse primers (5'-3')
MaSBE2.3	ATGGCCTTCACCCTCGCGGGGATC	TCAGTCCACAGAAAGAGCATAAAC
MaSBE2.3 promoter	AGGTTCTATATACTTAATTACTC	TCGTATGGAGCTGAGGCGGGTGATC
MaARF2	ATGGGGATCGATTTGAACACGATAG	CTAAATTGGAGCTGCACGCAAAGCA
MaARF12	ATGAAGCTTTCCACTGTTGGTATC	CTAACAGAAAGAGTCAACTCCCT
MaARF24	ATGGCGTCGTCGGAGGTGTCGGT	TCAAAAGGCCGCATCAACTCCAG
MaMYB3	ATGACGACAAGGTCGTGGATGGAAG	TTAGCTAGATGACTGTGATGGAGAA
MaMYB308	ATGGGGAGGTCCCCGTGCTGCGAG	CTATGGGTTTCTGTAGTCCAGCAT
