# Supplementary material for: Molecular identification of the key starch branching enzyme-encoding gene SBE2.3 and its interacting transcription factors in banana fruits
Source: Hortic Res. 2020 Jul 1;7:101. doi: 10.1038/s41438-020-0325-1 (PMC7326998; doi:10.1038/s41438-020-0325-1)
Supplement: Supplementary file 12 — Table S7 [file 41438_2020_325_MOESM12_ESM.xls]

## Sheet: Table S7
Table S7 Spatial expression data of MaSBEs and MbSBEs in banana plant tissues
Gene ID	Gene name	BX-root	BX-leaf	BX-fruit
Ma04_t04720.1	MaSBE1	13.9792	6.9895*	3.4947*
Ma05_t18650.1	MaSBE2.1	0.0293595	0.0146798	0.0073
Ma05_t18630.1	MaSBE2.2	0.149878	0.074939	0.03746
Ma06_t09160.1	MaSBE2.3	0.763866	0.381933	59.7591**
Ma06_t25390.1	MaSBE2.4	4.08741	2.0437*	1.0218*
Ma06_t09170.1	MaSBE2.5	0	0	0
Ma06_t15040.1	MaSBE3	2.24229	1.12114	0.5605*
Gene ID	Gene name	FJ-Root	FJ-Leave	FJ-Fruit
Ma04_t04720.1	MaSBE1	1.2	2.8530*	6.2800*
Ma05_t18650.1	MaSBE2.1	0.0585	1.4290*	0.979
Ma05_t18630.1	MaSBE2.2	0.0515	3.1670**	9.7895**
Ma06_t09160.1	MaSBE2.3	2.6065	19.0005**	34.4680**
Ma06_t25390.1	MaSBE2.4	2.4075	7.3645*	9.4550*
Ma06_t09170.1	MaSBE2.5	1.795	3.7585	7.8155*
Ma06_t15040.1	MaSBE3	2.233	3.273	3.9195
Gene ID	Gene name	FJ-Root	FJ-Leave	FJ-Fruit
Mb_04_t04640.1	MbSBE1	5.9365	16.8090*	32.9070**
Mb_05_t18350.1	MbSBE2.1	1.1185	4.9920*	8.4695**
Mb_05_t18330.1	MbSBE2.2	0.3545	2.2630**	8.3855**
Mb_06_t08560.1	MbSBE2.3	8.8045	9.7565	33.2795*
Mb_06_t24770.1	MbSBE2.4	1.295	24.626**	13.1835**
Mb_06_t14060.1	MbSBE3	1.6925	1.958	3.2940*
Number shows the RPKM value. Asterisks indicate significant difference (*p<0.05; **p<0.01) compared to roots' RPKM values.
