# Supplementary material for: Molecular identification of the key starch branching enzyme-encoding gene SBE2.3 and its interacting transcription factors in banana fruits
Source: Hortic Res. 2020 Jul 1;7:101. doi: 10.1038/s41438-020-0325-1 (PMC7326998; doi:10.1038/s41438-020-0325-1)
Supplement: Supplementary file 13 — Table S8 [file 41438_2020_325_MOESM13_ESM.xls]

## Sheet: Table S8
Table S8 Temporal expression data of MaSBEs and MbSBEs in banana throughout fruit development and ripening
GeneID	Gene name	BX-0DAF	BX-20DAF	BX-80DAF	BX-8DPH	BX-14DPH
Ma04_t04720.1	MaSBE1	21.3562	27.7876	19.8411	70.5756*	9.8061*
Ma05_t18650.1	MaSBE2.1	0	0	0.0155907	0.1425**	0.0138095
Ma05_t18630.1	MaSBE2.2	1.18815	1.51722	31.5861**	57.7844**	10.1872**
Ma06_t09160.1	MaSBE2.3	20.0361	27.6341	59.7591*	30.9664	4.5738*
Ma06_t25390.1	MaSBE2.4	24.5029	24.0972	19.5839	33.5756	25.3089
Ma06_t09170.1	MaSBE2.5	0	0	0	0	0
Ma06_t15040.1	MaSBE3	15.3687	16.3231	3.1814*	2.5131*	5.1596*
GeneID	Gene name	FJ-0DAF	FJ-20DAF	FJ-80DAF	FJ-3DPH	FJ-6DPH
Ma04_t04720.1	MaSBE1	3.3525	3.8365	6.28	7.020*	2.711
Ma05_t18650.1	MaSBE2.1	0.933	0.517	0.979	0.64	0.3915
Ma05_t18630.1	MaSBE2.2	2.915	1.7695	9.7895*	7.409	18.0335**
Ma06_t09160.1	MaSBE2.3	11.21	16.2655	34.468*	15.1085	1.2140**
Ma06_t25390.1	MaSBE2.4	9.093	8.8725	9.455	15.5865	25.2950*
Ma06_t09170.1	MaSBE2.5	12.697	9.5955	7.8155	12.7565	0.7850**
Ma06_t15040.1	MaSBE3	9.9855	9.4885	3.9195	2.6575*	3.5795*
GeneID	Gene name	FJ-0DAF	FJ-20DAF	FJ-80DAF	FJ-3DPH	FJ-6DPH
Mb_04_t04640.1	MbSBE1	19.0495	19.8935	32.907*	33.939*	16.1165
Mb_05_t18350.1	MbSBE2.1	7.375	5.181	8.4695	4.689	2.0695*
Mb_05_t18330.1	MbSBE2.2	5.084	4.2695	8.3855	5.906	5.578
Mb_06_t08560.1	MbSBE2.3	19.7355	25.947	33.2795	23.481	0.9905**
Mb_06_t24770.1	MbSBE2.4	7.3445	6.3345	13.1835	10.3555	28.0585*
Mb_06_t14060.1	MbSBE3	10.9005	9.01	3.294*	2.3335*	1.9305*
Asterisks indicate significant difference compared with BX-0DAF or FJ-0DAF (*p<0.05; **p<0.01).
