# Supplementary material for: Molecular identification of the key starch branching enzyme-encoding gene SBE2.3 and its interacting transcription factors in banana fruits
Source: Hortic Res. 2020 Jul 1;7:101. doi: 10.1038/s41438-020-0325-1 (PMC7326998; doi:10.1038/s41438-020-0325-1)
Supplement: Supplementary file 14 — Table S9 [file 41438_2020_325_MOESM14_ESM.xls]

## Sheet: Table S9
Table S9 The correlation coefficients both RNA-seq and qRT-PCR data of banana SBE genes
Various tissues in BX
	MaSBE1
	RNA-seq data	qRT-PCR data
RNA-seq data	1
qRT-PCR data	0.8999	1
	MaSBE2.1
	RNA-seq data	qRT-PCR data
RNA-seq data	1
qRT-PCR data	0.9297	1
	MaSBE2.2
	RNA-seq data	qRT-PCR data
RNA-seq data	1
qRT-PCR data	0.9397	1
	MaSBE2.3
	RNA-seq data	qRT-PCR data
RNA-seq data	1
qRT-PCR data	0.9999	1
	MaSBE2.4
	RNA-seq data	qRT-PCR data
RNA-seq data	1
qRT-PCR data	0.9775	1
	MaSBE3
	RNA-seq data	qRT-PCR data
RNA-seq data	1
qRT-PCR data	0.9789	1
Various tissues in FJ
	MaSBE1
	RNA-seq data	qRT-PCR data
RNA-seq data	1
qRT-PCR data	0.9999	1
	MaSBE2.1
	RNA-seq data	qRT-PCR data
RNA-seq data	1
qRT-PCR data	0.9999	1
	MaSBE2.2
	RNA-seq data	qRT-PCR data
RNA-seq data	1
qRT-PCR data	0.9198	1
	MaSBE2.3
	RNA-seq data	qRT-PCR data
RNA-seq data	1
qRT-PCR data	0.9287	1
	MaSBE2.4
	RNA-seq data	qRT-PCR data
RNA-seq data	1
qRT-PCR data	0.9797	1
	MaSBE3
	RNA-seq data	qRT-PCR data
RNA-seq data	1
qRT-PCR data	0.8783	1
Various tissues in FJ
	MbSBE1
	RNA-seq data	qRT-PCR data
RNA-seq data	1
qRT-PCR data	0.9999	1
	MbSBE2.1
	RNA-seq data	qRT-PCR data
RNA-seq data	1
qRT-PCR data	0.9097	1
	MbSBE2.2
	RNA-seq data	qRT-PCR data
RNA-seq data	1
qRT-PCR data	0.9397	1
	MbSBE2.3
	RNA-seq data	qRT-PCR data
RNA-seq data	1
qRT-PCR data	0.9299	1
	MbSBE2.4
	RNA-seq data	qRT-PCR data
RNA-seq data	1
qRT-PCR data	0.9875	1
	MbSBE3
	RNA-seq data	qRT-PCR data
RNA-seq data	1
qRT-PCR data	0.8989	1
Various development and ripening stages in BX
	MaSBE1
	RNA-seq data	qRT-PCR data
RNA-seq data	1
qRT-PCR data	0.9999	1
	MaSBE2.1
	RNA-seq data	qRT-PCR data
RNA-seq data	1
qRT-PCR data	0.8386	1
	MaSBE2.2
	RNA-seq data	qRT-PCR data
RNA-seq data	1
qRT-PCR data	0.9798	1
	MaSBE2.3
	RNA-seq data	qRT-PCR data
RNA-seq data	1
qRT-PCR data	0.9987	1
	MaSBE2.4
	RNA-seq data	qRT-PCR data
RNA-seq data	1
qRT-PCR data	0.9997	1
	MaSBE3
	RNA-seq data	qRT-PCR data
RNA-seq data	1
qRT-PCR data	0.9983	1
Various development and ripening stages in FJ
	MaSBE1
	RNA-seq data	qRT-PCR data
RNA-seq data	1
qRT-PCR data	0.9899	1
	MaSBE2.1
	RNA-seq data	qRT-PCR data
RNA-seq data	1
qRT-PCR data	0.8997	1
	MaSBE2.2
	RNA-seq data	qRT-PCR data
RNA-seq data	1
qRT-PCR data	0.9797	1
	MaSBE2.3
	RNA-seq data	qRT-PCR data
RNA-seq data	1
qRT-PCR data	0.9899	1
	MaSBE2.4
	RNA-seq data	qRT-PCR data
RNA-seq data	1
qRT-PCR data	0.9975	1
	MaSBE3
	RNA-seq data	qRT-PCR data
RNA-seq data	1
qRT-PCR data	0.9889	1
Various development and ripening stages in FJ
	MbSBE1
	RNA-seq data	qRT-PCR data
RNA-seq data	1
qRT-PCR data	0.9999	1
	MbSBE2.1
	RNA-seq data	qRT-PCR data
RNA-seq data	1
qRT-PCR data	0.8999	1
	MbSBE2.2
	RNA-seq data	qRT-PCR data
RNA-seq data	1
qRT-PCR data	0.8798	1
	MbSBE2.3
	RNA-seq data	qRT-PCR data
RNA-seq data	1
qRT-PCR data	0.9887	1
	MbSBE2.4
	RNA-seq data	qRT-PCR data
RNA-seq data	1
qRT-PCR data	0.9997	1
	MbSBE3
	RNA-seq data	qRT-PCR data
RNA-seq data	1
qRT-PCR data	0.9983	1
