# Supplementary material for: Molecular identification of the key starch branching enzyme-encoding gene SBE2.3 and its interacting transcription factors in banana fruits
Source: Hortic Res. 2020 Jul 1;7:101. doi: 10.1038/s41438-020-0325-1 (PMC7326998; doi:10.1038/s41438-020-0325-1)
Supplement: Supplementary file 15 — Table S10 [file 41438_2020_325_MOESM15_ESM.xls]

## Sheet: Table S10
Table S10 30 colonies with the MaSBE2.3 promoter as the bait using Y1H-based library screening
Gene name	ID	Gene length (bp)
Auxin efflux carrier component 1	Ma08_t23810.1	1083
Putative Auxin response factor 2	Ma07_t26830.1	2118
Auxin response factor 12	Ma04_t32510.1	2406
Auxin response factor 24	Ma06_t09690.1	2625
ATP synthase subunit beta, mitochondrial	Ma04_t13500.1	1063
Putative Calmodulin-binding protein 25	Ma06_t33730.1	1037
Mitochondrial import inner membrane translocase subunit TIM17-2	Ma11_t10250.1	1022
Probable homogentisate phytyltransferase 1, chloroplastic	Ma04_t12630.1	1095
Chlorophyll a-b binding protein 8, chloroplastic	Ma03_t03930.1	1126
Elongation factor 1-alpha	Ma06_t05650.1	1121
Dolichyl-diphosphooligosaccharide-protein glycosyltransferase subunit STT3A	Ma07_t26390.1	1113
Non-specific lipid-transfer protein	Ma04_t17200.1	1110
GDP-mannose 3,5-epimerase 1	Ma08_t04360.3	1111
14-3-3-like protein	Ma02_t17820.1	786
14-3-3-like protein D	Ma02_t21180.1	768
Putative MYB family transcription factor	Ma08_t02180.1	1663
Myb-related protein 308	Ma01_t19610.1	726
Elongation factor 1-delta	Ma02_t08580.1	1056
Metallothionein-like protein type 3	Ma03_t16510.1	1110
Nudix hydrolase 17, mitochondrial	Ma05_t05700.1	1128
Putative Transcription factor MYB44	Ma03_t12720.1	1104
Elongation factor 1-alpha	Ma10_t22900.1	1088
DnaJ protein homolog	Ma11_t04400.1	1017
Uncharacterized protein	Ma08_t00350.1	1098
Putative Late embryogenesis abundant protein Lea5	Ma11_t16650.1	1113
Putative expressed protein	Ma08_t18650.1	1138
ATP-dependent RNA helicase SUV3L, mitochondrial	Ma10_t29780.1	1125
Mediator of RNA polymerase II transcription subunit 25	Ma08_t32100.1	1061
Elongation factor 1-delta	Ma02_t08580.1	1056
Oxalate-CoA ligase	Ma07_t18310.1	1023
